# Supplementary material for: Identification of novel STAT5B mutations and characterization of TCRβ signatures in CD4+ T-cell large granular lymphocyte leukemia
Source: Blood Cancer J. 2022 Feb 24;12(2):31. doi: 10.1038/s41408-022-00630-8 (PMC8873566; doi:10.1038/s41408-022-00630-8)
Supplement: Supplementary file 3 — Supplementary Table 1 [file 41408_2022_630_MOESM3_ESM.xlsx]

## Sheet: Supp Table 1
	AMPLICON SEQUENCING IN ITALY
	Target Region Name	Start	End	Strand	Upstream Locus-Specific Oligo	Downstream Locus-Specific Oligo
	STAT5B (48416376)	40370741	40370896	-	TCTGTGCGGAGGAGCCATTGTCCTCCT	TGCCTGTTTGCCATGCCCAGGA
	STAT5B (48416379)	40364002	40364208	-	GTTTTCTCATCAGATTCTGGCCTCTCT	CCCAGCTGCCAGCCGCTGTTAG
	STAT5B (48416381)	40354775	40354826	-	GTGCTTGTGTCATATCCTTAGATAAGT	TGTGGCTCTCCTTCTGCCTCTTTCCTC
	STAT5B (48416382)	40379547	40379703	-	GTTGAGGCTGTATTTATACAGGCTCAC	TGGGGTCACACTTAATTACCTTCCCT
	STAT5B (48416383)	40375400	40375574	-	TTTTCCTGGGGATTAAGGCCTCAGTCT	CGCGGTGGAGGCACATTGTGCA
	STAT5B (48416384)	40384018	40384145	-	TGGTAACTAAGTGAATATTTACTCTGGTG	CAAGGATGTTTGCATCATATTTTGTGA
	STAT5B (48416386)	40376797	40376886	-	CTTGTTCCTGTTGGTATTGGAGGAACA	CATAGGGATGGGGAGGGCAGTC
	STAT5B (48416388)	40370169	40370348	-	TCATCATGCATCTGTCCCTGTGTCCC	AGCTTCCTCTCATTCCCTGCTACTTG
	STAT5B (48416389)	40359576	40359746	+	TTCATCTTTTGGCCGATCAGGAAACAC	AGCTTGCCATTATAATGGCTCCAATAG
	STAT5B (48416389)	40359576	40359746	-	CGCTTGGGAGACTTGAATTACCTTATCTA	GAAAACCCACACAATTACCATTCAGTG
	STAT5B (48416390)	40368032	40368124	-	GGCCATTTAGATTCTGTGTCTGAGAGG	TATTCCTCGGGCATGTGGGTCCCAAAA
	STAT5B (48416391)	40353759	40353882	-	ATGAAGCCCCAGGCTGAGGGCATAGG	CGCGACCTCTCCATCTTCAGCT
	STAT5B (48416393)	40354358	40354465	-	AGAAAGACAAAGATACCCCTTGGTCCC	CATTCTTGTGGGGGTCCACAGG
	STAT5B (48417104)	40362184	40362520	+	GGACAGAAGCAGAGTGTGACTTACGAT	CATAAGAACACCAGAGTAACACTTGGA
	STAT5B (48417104)	40362184	40362520	-	ACAGAGTCTGAAGGTCTTCTCTCTGG	CCCCTCCCTTCTTATGTCCAAAGTTAG
	STAT5B (48417105)	40369173	40369487	+	GACCAGGGAAAAATTCATTCTTCCTCT	ATTTGGGGTAGCAGGAAATAGAGAAGT
	STAT5B (48417105)	40369173	40369487	-	ACTTCAGGAATATGGTGAGGGTGGAAG	TTCCCTCAGCTCTGCGTGTGCGTG
	STAT5B (48417106)	40371325	40371865	+	CTGGGCTCCCAGAGAACACCGCA	CCTCACGCTGCAACCAGGCCTCCAGA
	STAT5B (48417106)	40371325	40371865	-	CCTGCCATTTCCCAGCGAGGCC	GCAGGGCAGGAGGGGCTGGTGG
	STAT5B (48417106)	40371325	40371865	-	CGACTTGCCCTTAATGCAGTATCTGAG	ACAGACACTGCAGCAGTACCGCGTGGT
	AMPLICON SEQUENCING IN FINLAND
	Gene	Mutation	Forward sequence	Reverse sequence
	STAT5B	Q220H	CCAGGTTCTGCTCTCATGCT	ACCCCGACTTGCCCTTAATG
	STAT5B	E433G-G452R	TGCTTGGCCTCTGTTCATGT	CCTGGTCTTTGAGGGGAACA
	STAT5B	A487T	GGTTCAAGTGATTGTCGTGCC	TGGCAGCCAGGACAACAAT
	MS-STAT5B_ex15_F2/R2		AGCAGCTAACTTTGGACATAAGAA	GCCGACAGAGTCTGAAGGTCT
	STAT5B_ex16		TGTTGGGGTTTTAAGATTTCC	CAAATCAGAATGCGAACATTG
	STAT5B_ex17		CCCAGGGCTGAGACAGTTT	AGATTGCACCACCGTACTCC
	STAT5B_ex18		TGGATTCCTTTGACCCCAGC	AGATACCCCTTGGTCCCCTC
