# Supplementary material for: Identification of novel STAT5B mutations and characterization of TCRβ signatures in CD4+ T-cell large granular lymphocyte leukemia
Source: Blood Cancer J. 2022 Feb 24;12(2):31. doi: 10.1038/s41408-022-00630-8 (PMC8873566; doi:10.1038/s41408-022-00630-8)
Supplement: Supplementary file 4 — Supplementary Table 2_revised [file 41408_2022_630_MOESM4_ESM.xlsx]

## Sheet: Supp Table 2
			Mutagenesis for Luciferase		Mutagenesis for Western Blot
	Mutation	Amino acid to be changed	Forward primer	Reverse primer	Forward primer	Reverse primer
	E433K	GAG to AAG -> E (Glutamic acid) to K (Lysine)	GTCAGACCGTCGTGGGGCAAAGTCGGTGACAGAAGAAAAAT	ATTTTTCTTCTGTCACCGACTTTGCCCCACGACGGTCTGAC	CGTCGTGGGGCAAAGTCGGTGAC	GTCTGACCTCTTAATTCGTTTCAGGGAC
	V712E	GTG to GAG -> V (Valine) to E (Glutamic acid)	GCAAGTGGTCCCTGAGTTTGAGAACGCATCTGCAGATGCCG	CGGCATCTGCAGATGCGTTCTCAAACTCAGGGACCACTTGC	CCCTGAGTTTGAGAACGCATCTGC	ACCACTTGCTTGATCTGTGGCTTCACG
	P685R	CCA to CGA -> P(Proline) to R (Arginine)	TATACTCCAAATACTACACACGAGTTCCCTGCGAGTCTGCTA	TAGCAGACTCGCAGGGAACTCGTGTGTAGTATTTGGAGTATA	CAAATACTACACACGAGTTCCCTGCGAG	GAGTATACTTCATCTTTTGGCCGATCAGG
	N642H	AAT to CAT -> N(Asparagine) to H (Histidine)	GAAAGAATGTTTTGGCATCTGATGCCTTTTAC	GTAAAAGGCATCAGATGCCAAAACATTCTTTC	GAAAGAATGTTTTGGCATCTGATGCCTTTTAC	CTGAGAATCAAACTTCCAAGCAATGGTGATG
