# Supplementary material for: Identification of novel STAT5B mutations and characterization of TCRβ signatures in CD4+ T-cell large granular lymphocyte leukemia
Source: Blood Cancer J. 2022 Feb 24;12(2):31. doi: 10.1038/s41408-022-00630-8 (PMC8873566; doi:10.1038/s41408-022-00630-8)
Supplement: Supplementary file 5 — Supplementary Table 3 [file 41408_2022_630_MOESM5_ESM.xlsx]

## Sheet: Foglio1
	PATIENT	STAT5B	SEX	AGE (years)	WBC (x109/l)	LGL COUNT (x109/l )	% CD4+ (%)	% CD4+CD8+ (%)	% CD8+ (%)	IF	ANC (x109/l)	Hb (g/l)	PLT (x109/l )
High VAF STAT5B mutations	1	S715F	F	76	10.6	4311	0.83	NA	0.17	NA	3.97	136	323
	2	Q706L	M	68	15.5	4805	0.1	0.62	0.22	CD57+ CD56+ CD16-	6.69	144	319
	3	S715F	F	74	12.7	8636	0.85	NA	0.15	NA	1.72	133	228
	5	N642H	M	42	20.9	8862	0.525	0.06	0.05	CD57+ CD56+ CD16+	4.7	157	285
	6	T628S	M	75	6.98	1903	0.47	0.06	0.34	CD57+ CD56+ CD16-	NA	162	199
	7	S715F	M	64	7.05	2163	0.59	0.05	0.22	CD57+ CD56- CD16- and CD57+ CD56+ CD16-	2.88	140	235
	9	P685R	M	84	10.48	4565	0.66	0.17	0.1	CD57+ CD56+ CD16-	2.89	145	193
	11	Y665F and V712E	M	80	9.53	2935	0.08	0.56	0.25	CD57+ CD56+ CD16-	3.16	137	139
	12	T628S (G>G/C)	F	78	7.54	4081	0.11	0.82	0.03	CD57+ CD56+ CD16+	1.92	131	185
	15	T628S	M	60	10.8	4141	0.19	0.54	0.22	CD57+ CD56+ CD16-	NA	151	225
	16	N642H	F	74	12.81	6364	0.19	0.72	0.05	CD57+ CD56+ CD16-	NA	NA	NA
	18	Y665F and N642H	M	71	14.09	8743	0.85	0.05	0.06	CD57+ CD56+ CD16-	1.82	154	218
	21	N642H	M	74	9.48	3223	0.51	0.17	0.16	CD57+ CD56+ CD16-	3.7	151	226
	25	T628S	F	78	16.8	6048	0.72	0.01	0.12	CD57+ CD56+ CD16-	6.2	147	196
	29	N642H	M	74	7.91	5249	0.84	NA	0.77	CD57+ CD56+ CD16-	1.42	132	188
	32	N642H	F	79	8.65	7036	0.98	NA	0.02	CD57+ CD56+ CD16-	1.3	126	186
	33	Y665F	M	79	1.39	428	0.79	NA	0.19	CD57+ CD56- CD16- and CD57+ CD56+ CD16-	0.71	155	245
	34	N642H	M	63	9.4	4856	0.82	NA	0.2	CD56+ CD16-	3.05	141	265
Subclonal STAT5B mutations	8	P702A	F	61	14.16	2719	0.24	0.24	0.4	CD57+ CD56+ CD16+	7.31	148	330
	13	N642H	M	72	16.01	8274	0.26	0.68	0.04	CD57+ CD56+ CD16-	3.07	140	247
	17	S715F	F	86	6.91	1253	0.25	0.49	0.17	CD57+ CD56+ CD16+	4.25	126	191
	24	Q220H	M	64	6.2	2530	0.11	0.77	0.1	CD57+ CD56+ CD16-	4.23	163	203
	35	V712E	M	67	11.93	4032	0.52	NA	0.34	CD56- CD16-	2.86	154	213
No STAT5B mutations	4	wt	M	80	3.4	1244	0.17	0.6	0.22	CD57+ CD56- CD16-	0.6	129	298
	10	wt	F	41	5.83	1178	0.47	0.11	0.27	CD57+ CD56+ CD16-	2.3	136	193
	14	wt	M	60	6.85	3332	0.39	0.37	0.16	CD57+ CD56- CD16- and CD57+ CD56+ CD16-	2.02	145	174
	19	wt	M	72	5.91	426	0.28	0.2	0.39	CD57+ CD56+ CD16-	2.58	150	193
	20	wt	F	58	5.95	1829	0.53	0.07	0.24	CD57+ CD56+ CD16-	1.96	138	237
	22	wt	F	78	6.9	1821	0.33	0.15	0.34	CD57+ CD56+ CD16-	2.59	134	270
	23	wt	F	75	10.46	6100	0.23	0.58	0.08	CD57+ CD56+ CD16-	2.14	127	216
	26	wt	F	59	11.41	3450	0.56	0.11	0.12	CD57+ CD56+ CD16-	3.88	123	289
	27	wt	F	52	9.57	2232	0.44	0.07	0.39	CD57+ CD56+ CD16-	2.09	138	209
	28	wt	F	86	8.7	4413	0.62	0.27	0.21	CD57+ CD56+ CD16-	2.86	135	241
	30	wt	F	70	6.11	2487	0.74	NA	0.19	CD57+ CD56+ CD16-	2.56	135	229
	31	wt	F	67	7.94	1520	0.58	NA	0.51	CD57+ CD56- CD16-	1.91	150	163
