# Supplementary material for: Identification of novel STAT5B mutations and characterization of TCRβ signatures in CD4+ T-cell large granular lymphocyte leukemia
Source: Blood Cancer J. 2022 Feb 24;12(2):31. doi: 10.1038/s41408-022-00630-8 (PMC8873566; doi:10.1038/s41408-022-00630-8)
Supplement: Supplementary file 6 — Supplementary Table 4_revised [file 41408_2022_630_MOESM6_ESM.xlsx]

## Sheet: Supp Table 4
	Sample	productive_frequency	amino_acid	Clones	V_family
	P 1	0.389188	CAVRGGVTDTQYF	Clone 1	TCRBV10		Very rare	1e-05 < x <= 1e-04
	P 2	0.638108	CASSAQGSTEAFF	Clone 1	TCRBV06		Small	1e-04 < x <= 0.001
	P 2	0.119179	CASSQEGRYSGANVLTF	Clone 2	TCRBV03		Medium	0.001 < x <= 0.01
	P 2	0.0990371	CAGGDRATRGQSEAFF	Clone 3	TCRBV27		Large	0.01 < x <= 0.2
	P 3	0.784877	CASSLGGVGDTQYF	Clone 1	TCRBV12		Hyperexpanded	0.2 < x <= 1
	P 4	0.0594821	CAIRAGGNTGELFF	Clone 1	TCRBV10
	P 4	0.272667	CASSLAGRAYEQYF	Clone 2	TCRBV05
	P 4	0.0507656	CASSWTGEGTEAFF	Clone 3	TCRBV02
	P 4	0.138954	CASSLGEEQPQHF	Clone 4	TCRBV06
	P 5	0.741994	CASSLASENEQFF	Clone 1	TCRBV05
	P 6	0.634151	CASSLVGGNIQYF	Clone 1	TCRBV12
	P 6	0.0534642	CSARAMGQGGNTEAFF	Clone 2	TCRBV20
	P 7	0.184901	CASSSSTSTDTQYF	Clone 1	TCRBV07
	P 7	0.0711995	CASSLSGGTGELFF	Clone 2	TCRBV12
	P 7	0.324149	CASSQDGGSSYNEQFF	Clone 3	TCRBV03
	P 8	0.36776	CAWSFTLEQPQHF	Clone 1	TCRBV30
	P 8	0.267556	CASSLRGTGELFF	Clone 2	TCRBV28
	P 9	0.970655	CASSSTGANTEAFF	Clone 1	TCRBV06
	P 10	0.337225	CASSPLGGGPYNEQFF	Clone 1	TCRBV05
	P 10	0.0757273	CASSQRVGGRSGNTIYF	Clone 2	TCRBV04
	P 10	0.0826937	CSAAGTGALGDGYTF	Clone 3	TCRBV20
	P 10	0.199574	CASSVSAGEQYF	Clone 4	TCRBV02
	P 10	0.0676643	CSARPGQGTGGYTF	Clone 5	TCRBV20
	P 11	0.898563	CASTPGTAYEQYF	Clone 1	TCRBV06
	P 12	0.693899	CATSDPRGSYEQYF	Clone 1	TCRBV24
	P 13	0.713077	CASSAQQGADSPLHF	Clone 1	TCRBV09
	P 14	0.562685	CASSFQGALGYTF	Clone 1	TCRBV06
	P 15	0.0634702	CATSDPLSASYEQYF	Clone 1	TCRBV24
	P 15	0.0696313	CASSLLGGRAGYEQYV	Clone 2	TCRBV27
	P 15	0.455396	CASSKQGATEAFF	Clone 3	TCRBV06
	P 16	0.837882	CASSPDASYEQYF	Clone 1	TCRBV18
	P 17	0.612951	CASRRNYQPQHF	Clone 1	TCRBV06
	P 17	0.170311	CASRSSYGYTF	Clone 2	TCRBV28
	P 17	0.11744	CASSGNNEQFF	Clone 3	TCRBV05
	P 18	0.130636	CASSTSTGGYSPLHF	Clone 1	TCRBV02
	P 18	0.819333	CASSYQGQSKQYF	Clone 2	TCRBV06
	P 19	0.213288	CASSGQNYEQYF	Clone 1	TCRBV25
	P 19	0.257637	CASSLGQGWYF	Clone 2	TCRBV05
	P 19	0.0580926	CASSQERGRAYEQYF	Clone 3	TCRBV04
	P 20	0.442986	CASKLEARSYNEQFF	Clone 1	TCRBV27
	P 20	0.130566	CASNAGGGGQYYGYTF	Clone 2	TCRBV12
	P 20	0.193436	CASSEWRYYGYTF	Clone 3	TCRBV06
	P 21	0.221026	CASILGGGSRNEQFF	Clone 1	TCRBV06
	P 21	0.238411	CASSNHKKDTQYF	Clone 2	TCRBV21
	P 21	0.122517	CASSLRGGFSYEQYF	Clone 3	TCRBV07
	P 21	0.146109	CASSESGVNQPQHF	Clone 4	TCRBV10
	P 22	0.0703895	CASSQDMSLAADSGNTIYF	Clone 1	TCRBV04
	P 22	0.0571349	CSVEAGIRRYTEAFF	Clone 2	TCRBV29
	P 22	0.0782091	CASSLKQGWTEAFF	Clone 3	TCRBV06
	P 22	0.495111	CASSITYTNQPQHF	Clone 4	TCRBV19
	P 23	0.869035	CSARDPEREAFF	Clone 1	TCRBV20
	P 24	0.59316	CASSGFGTANTEAFF	Clone 1	TCRBV05
	P 24	0.0710103	CASSRQGNSYNEQFF	Clone 2	TCRBV09
	P 25	0.847702	CASSYQGATEAFF	Clone 1	TCRBV06
	P 26	0.912484	CATSDPGTSGYGEQYF	Clone 1	TCRBV24
	P 27	0.0542584	CASSVGTGANTEAFF	Clone 1	TCRBV09
	P 27	0.129448	CASSQEFDSQETQYF	Clone 2	TCRBV03
	P 27	0.21871	CASSLRGFEQFF	Clone 3	TCRBV27
	P 27	0.300058	CASSESNYLSYNEQFF	Clone 4	TCRBV09
