# Supplementary material for: Identification of novel STAT5B mutations and characterization of TCRβ signatures in CD4+ T-cell large granular lymphocyte leukemia
Source: Blood Cancer J. 2022 Feb 24;12(2):31. doi: 10.1038/s41408-022-00630-8 (PMC8873566; doi:10.1038/s41408-022-00630-8)
Supplement: Supplementary file 7 — Supplementary Table 5 [file 41408_2022_630_MOESM7_ESM.xlsx]

## Sheet: Supp Table 5
Sample	Type	Amino acid	Productive Frequency	CD4.sorted
P 1	CD4+ T-LGLL	CAGGDRATRGQSEAFF	0.000112939	yes
P 1	CD4+ T-LGLL	CASSQEGRYSGANVLTF	0.000301171	yes
P 1	CD4+ T-LGLL	CASSLGEEQPQHF	3.76464e-05	yes
P 1	CD4+ T-LGLL	CASSLAGRAYEQYF	3.76464e-05	yes
P 1	CD4+ T-LGLL	CASSLGGVGDTQYF	0.000263524	yes
P 1	CD4+ T-LGLL	CASSAQGSTEAFF	0.00286112	yes
P 3	CD4+ T-LGLL	CASSQEGRYSGANVLTF	0.00145411	yes
P 3	CD4+ T-LGLL	CASSLGEEQPQHF	0.000171072	yes
P 3	CD4+ T-LGLL	CASSAQGSTEAFF	0.0127448	yes
P 3	CD4+ T-LGLL	CASSGNNEQFF	4.27679e-05	yes
P 3	CD4+ T-LGLL	CASSQEGRYSGANVLTF	0.00111197	yes
P 3	CD4+ T-LGLL	CASSLAGRAYEQYF	8.55359e-05	yes
HC 12	CD4+ HC	CASSLGEEQPQHF	3.18269e-05	yes
HC 22	CD4+ HC	CASSLSGGTGELFF	5.57662e-05	yes
HC 22	CD4+ HC	CASSLRGTGELFF	1.85887e-05	yes
HC 26	CD4+ HC	CASSLRGTGELFF	2.59128e-05	yes
HC 14	CD4+ HC	CASSQDGGSSYNEQFF	2.22965e-05	yes
HC 33	CD4+ HC	CASSAQGSTEAFF	1.41866e-05	yes
HC 33	CD4+ HC	CASSLRGTGELFF	4.25598e-05	yes
HC 33	CD4+ HC	CASSLAGRAYEQYF	1.41866e-05	yes
HC 33	CD4+ HC	CASSSTGANTEAFF	2.83732e-05	yes
HC 11	CD4+ HC	CASSLRGTGELFF	2.67931e-05	yes
HC 20	CD4+ HC	CASSYQGATEAFF	2.79595e-05	yes
HC 20	CD4+ HC	CASSLRGTGELFF	5.5919e-05	yes
HC 28	CD4+ HC	CASSLRGTGELFF	5.76712e-05	yes
HC 21	CD4+ HC	CASSAQGSTEAFF	2.7568e-05	yes
HC 21	CD4+ HC	CASRSSYGYTF	1.3784e-05	yes
HC 21	CD4+ HC	CASSQERGRAYEQYF	4.13519e-05	yes
HC 21	CD4+ HC	CASSLGGVGDTQYF	1.3784e-05	yes
HC 16	CD4+ HC	CASSLRGTGELFF	2.89239e-05	yes
HC 13	CD4+ HC	CASTPGTAYEQYF	2.72442e-05	yes
HC 30	CD4+ HC	CASSLRGTGELFF	3.28089e-05	yes
HC 29	CD4+ HC	CASSRQGNSYNEQFF	1.84638e-05	yes
HC 24	CD4+ HC	CASSLSGGTGELFF	1.05344e-05	yes
HC 18	CD4+ HC	CASSLSGGTGELFF	1.72685e-05	yes
HC 9	CD4+ HC	CASSSTGANTEAFF	4.83045e-05	yes
HC 10	CD4+ HC	CASSAQGSTEAFF	5.22275e-05	yes
HC 27	CD4+ HC	CASSLRGTGELFF	4.78435e-05	yes
HC 23	CD4+ HC	CASSLRGTGELFF	2.12594e-05	yes
HC 35	CD4+ HC	CASSGNNEQFF	2.44206e-05	yes
HC 35	CD4+ HC	CASSLAGRAYEQYF	2.44206e-05	yes
HC 37	CD4+ HC	CASSLGGVGDTQYF	3.00418e-05	yes
HC 34	CD4+ HC	CASSGNNEQFF	1.73503e-05	yes
HC 34	CD4+ HC	CASSLRGTGELFF	1.73503e-05	yes
HC 34	CD4+ HC	CASSWTGEGTEAFF	1.73503e-05	yes
HC 8	CD4+ HC	CASSLRGTGELFF	1.64875e-05	yes
HC 8	CD4+ HC	CASSSTGANTEAFF	8.24375e-05	yes
HC 6	CD4+ HC	CASSLSGGTGELFF	1.50509e-05	yes
HC 5	CD4+ HC	CASSESGVNQPQHF	3.3211e-05	yes
HC 4	CD4+ HC	CASSLAGRAYEQYF	2.90204e-05	yes
HC 4	CD4+ HC	CASSLRGTGELFF	5.80408e-05	yes
HC 3	CD4+ HC	CASSLAGRAYEQYF	1.71686e-05	yes
HC 3	CD4+ HC	CASSSTGANTEAFF	1.71686e-05	yes
HC 2	CD4+ HC	CASSLSGGTGELFF	1.73641e-05	yes
HC 2	CD4+ HC	CASSLRGTGELFF	3.47283e-05	yes
HC 1	CD4+ HC	CASRSSYGYTF	3.48329e-05	yes
P 9	CD4+ T-LGLL	CASSGFGTANTEAFF	5.44425e-05	no
P 12	CD4+ T-LGLL	CASSLSGGTGELFF	3.86735e-05	no
P 14	CD4+ T-LGLL	CASSLRGTGELFF	0.000290493	no
P 14	CD4+ T-LGLL	CASSKQGATEAFF	1.52891e-05	no
P 16	CD4+ T-LGLL	CASSESGVNQPQHF	9.43752e-05	no
P 17	CD4+ T-LGLL	CASSLLGGRAGYEQYV	1.41631e-05	no
P 17	CD4+ T-LGLL	CASSKQGATEAFF	1.41631e-05	no
P 22	CD4+ T-LGLL	CASRSSYGYTF	2.66425e-05	no
P 26	CD4+ T-LGLL	CASSLVGGNIQYF	4.50187e-05	no
