# Supplementary material for: Identification of novel STAT5B mutations and characterization of TCRβ signatures in CD4+ T-cell large granular lymphocyte leukemia
Source: Blood Cancer J. 2022 Feb 24;12(2):31. doi: 10.1038/s41408-022-00630-8 (PMC8873566; doi:10.1038/s41408-022-00630-8)
Supplement: Supplementary file 8 — Supplementary Table 6 [file 41408_2022_630_MOESM8_ESM.xlsx]

## Sheet: Sheet1
V gene family	Number of clones	Percentage
TCRBV06	12	20.339
TCRBV05	6	10.1695
TCRBV27	4	6.77966
TCRBV20	4	6.77966
TCRBV12	4	6.77966
TCRBV09	4	6.77966
TCRBV24	3	5.08475
TCRBV10	3	5.08475
TCRBV04	3	5.08475
TCRBV03	3	5.08475
TCRBV02	3	5.08475
TCRBV28	2	3.38983
TCRBV07	2	3.38983
TCRBV30	1	1.69491
TCRBV29	1	1.69491
TCRBV25	1	1.69491
TCRBV21	1	1.69491
TCRBV19	1	1.69491
TCRBV18	1	1.69491
