# Supplementary material for: Identification of novel STAT5B mutations and characterization of TCRβ signatures in CD4+ T-cell large granular lymphocyte leukemia
Source: Blood Cancer J. 2022 Feb 24;12(2):31. doi: 10.1038/s41408-022-00630-8 (PMC8873566; doi:10.1038/s41408-022-00630-8)
Supplement: Supplementary file 9 — Supplementary Table 7 [file 41408_2022_630_MOESM9_ESM.xlsx]

## Sheet: Supp Table 6
Index	motif	number_subject	Sample	TcRb	cluster_size_score	V Gene	Freq
1	SDP	3	Pt 15	CATSDPLSASYEQYF	0.0062	TRBV24	6624
1	SDP	3	Pt 12	CATSDPRGSYEQYF	0.0062	TRBV24	35885
1	SDP	3	Pt 26	CATSDPGTSGYGEQYF	0.0062	TRBV24	20269
2	SLRG	3	Pt 27	CASSLRGFEQFF	0.0062	TRBV27-01	5611
2	SLRG	3	Pt 21	CASSLRGGFSYEQYF	0.0062	TRBV07-02	296
2	SLRG	3	Pt 8	CASSLRGTGELFF	0.0062	TRBV28-01	12352
